# Supplementary material for: Type II collagen antibody response is enriched in the synovial fluid of rheumatoid joints and directed to the same major epitopes as in collagen induced arthritis in primates and mice
Source: Arthritis Res Ther. 2014 Jul 8;16(4):R143. doi: 10.1186/ar4605 (PMC4226996; doi:10.1186/ar4605)
Supplement: Additional file 2 — is Figure S1A and S1B showing the distribution of anti-CII antibodies in sera and in synovial fluid of CCP-positive and CCP-negative RA subsets. [file ar4605-S2.zip]

Archive with 2 entries (2 files):
- 7487113341205563_add2.png
- 7487113341205563_add3.png
